# Supplementary material for: Mirage2’s high-quality spliced protein-to-genome mappings produce accurate multiple-sequence alignments of isoforms
Source: PLoS One. 2023 May 8;18(5):e0285225. doi: 10.1371/journal.pone.0285225 (PMC10166558; doi:10.1371/journal.pone.0285225)
Supplement: S1 File — (ZIP) [file pone.0285225.s001.zip]

Archive with 37 entries (31 files):
- S1 File/
- S1 File/inc/
- S1 File/README
- S1 File/assess-mapping.sh
- S1 File/compare-msa-tools.sh
- S1 File/scripts/
- S1 File/DO-EVERYTHING.sh
- S1 File/align.sh
- S1 File/download.sh
- S1 File/inc/mafft.tgz
- S1 File/inc/clustal-x86_64
- __MACOSX/S1 File/inc/._clustal-x86_64
- S1 File/inc/muscle-x86_64
- __MACOSX/S1 File/inc/._muscle-x86_64
- S1 File/scripts/downloading-and-prep/
- S1 File/scripts/mapping-analysis/
- S1 File/scripts/tool-comparisons/
- S1 File/scripts/downloading-and-prep/Divide-Into-Genes.pl
- S1 File/scripts/downloading-and-prep/hmr.txt
- S1 File/scripts/downloading-and-prep/download-mirage.sh
- S1 File/scripts/downloading-and-prep/Remove-Single-Seq-Files.pl
- S1 File/scripts/downloading-and-prep/Divide-Into-Species.pl
- S1 File/scripts/downloading-and-prep/download-swissprot.sh
- S1 File/scripts/downloading-and-prep/download-genomes.sh
- S1 File/scripts/downloading-and-prep/Make-GTF-Free-SG-Copy.pl
- S1 File/scripts/downloading-and-prep/Pull-HMR.pl
- S1 File/scripts/mapping-analysis/bureaucracy.pm
- __MACOSX/S1 File/scripts/mapping-analysis/._bureaucracy.pm
- S1 File/scripts/mapping-analysis/Compare-Mapping-Results.pl
- S1 File/scripts/mapping-analysis/Get-Method-Breakdown.pl
- S1 File/scripts/tool-comparisons/Extract-MSA-Diffs.pl
- S1 File/scripts/tool-comparisons/bureaucracy.pm
- __MACOSX/S1 File/scripts/tool-comparisons/._bureaucracy.pm
- S1 File/scripts/tool-comparisons/Add-Inter-To-CSVs-Dir.pl
- S1 File/scripts/tool-comparisons/Make-Diffs-Violinable.pl
- S1 File/scripts/tool-comparisons/Compare-Interspecies-MSAs.pl
- S1 File/scripts/tool-comparisons/Compare-Intraspecies-MSAs.pl
