# Supplementary material for: Mirage2’s high-quality spliced protein-to-genome mappings produce accurate multiple-sequence alignments of isoforms
Source: PLoS One. 2023 May 8;18(5):e0285225. doi: 10.1371/journal.pone.0285225 (PMC10166558; doi:10.1371/journal.pone.0285225)
Supplement: S1 File — (ZIP) [file pone.0285225.s001.zip › S1 File/README]

                     2023-Nord-Mirage2-Supplement

  Supplementary materials for recreating the results reported in
  "Mirage2's high-quality spliced protein-to-genome mappings produce
  accurate multiple-sequence alignments of isoforms"

 +===================================================================+

                         System Requirements

  Running the non-Mirage2 alignment tools included in this package
  requires that you are using Linux with a 64-bit Intel x86 compute
  architecture (this is just to avoid requiring root privileges).

  If you want to run the alternative alignment tools but your OS
  or chipset doesn't meet this requirement, you will (sadly) need to
  perform setup and script their execution for yourself.

  Software can be downloaded from the following websites:

    -  Clustal-Omega : http://www.clustal.org/omega/
    -  MAFFT         : https://mafft.cbrc.jp/alignment/software/
    -  Muscle        : https://drive5.com/muscle/

  If you do an alternative build for any of these tools, be sure to
  change the executable location in the 'align.sh' script!
  

 +===================================================================+

                         DO-EVERYTHING.sh

  If you want to fully reproduce the results reported in the paper,
  perform the following:
  
       % ./DO-EVERYTHING.sh [num-cpus]

  Note that this will reserve [num-cpus] compute cores for an amount
  of time required to align and analyze the full SwissProt dataset
  (intra- and inter-species) for Mirage2 with default, fast, and
  gtf-free settings, as well as for Clustal-Omega MAFFT, and Muscle.

  This can take upwards of a day, depending on the number of compute
  cores you want to dedicate.


 +===================================================================+

                           download.sh

  If you aren't planning on running the full 'DO-EVERYTHING.sh'
  script, the first thing you'll likely need to do is acquire a local
  build of Mirage2 and the data required to run it (and other tools).

  To download and build Mirage2, perform the following:

       % ./download.sh mirage

  To download genomic data and automatically create a 'species-guide'
  file, perform the following:

       % ./download.sh genomes

  This creates a directory 'data/genomic-data/' which will have the
  most recent human, mouse, and rat genomes, as well as GTF indices
  for each species.  This also creates the 'species-guide' file to
  guide Mirage2 to each species' genome and GTF.

  Finally, to download the SwissProt protein isoform dataseet,
  perform the following:

       % ./download.sh proteins

  This creates a directory 'data/protein-data/' which will contain
  the following files:

    - hmr.fa : A single file containing all human, mouse, and rat
        sequences provided by SwissProt.

    - hmr-genes/ : A directory containing gene-specific sequence
        files that contain sequences for all species.
	Files that would have only one sequence are removed.

    - homo_sapiens-genes/ : A directory containing gene-specific
        sequence files for human.
	Files that would have only one sequence are removed.

    - mus_musculus-genes/ : A directory containing gene-specific
        sequence files for mouse.
	Files that would have only one sequence are removed.

    - rattus_norvegicus-genes/ : A directory containing gene-
        specific sequence files for antelope (j.k., for rat!).
	Files that would have only one sequence are removed.

  Any subset of the arguments to 'download.sh' can be run with a
  single command.  For example, to download both genomic and
  protein data (but not Mirage2) you could use the following:

       % ./download.sh genomes proteins


 +===================================================================+

                            align.sh

  This is a script for running one of the alignment tools on a given
  protein database (a single FASTA file for Mirage2 or a directory of
  FASTA files for alternative tools).

  When running one of the Mirage2 options, a 'species-guide' file will
  be automatically looked for in the 'data/' directory.  This file
  is generated during './download.sh genomes' but can be manually
  created if you are using genomic or GTF data from another source.

  In addition to the default Mirage2 execution, there are also options
  for 'fast_mirage' (which runs Mirage2 with the '--blat_off' flag)
  and 'no_gtfs_mirage' (which uses a species guide file that does not
  link any of the species to their GTF indices, thereby forcing all
  mapping to be performed using the BLAT+Spaln2 approach).

  IF YOU AREN'T USING 'DO-EVERYTHING.sh' I STRONGLY RECOMMEND that
  you create the following directory structure for results:


                   + MSAs/
                   |
                   +----+ alt-tools-interspecies/
                        |
	                + alt-tools-intraspecies/
			|
			+-----+ clustal/
			      |
			      + mafft/
			      |
			      + muscle/


  Then, use the following as your 'output-directory' names

    - MSAs/{mirage,fast_mirage,no_gtfs_mirage}
    - MSAs/alt-tools-interspecies/{clustal,mafft,muscle}
    - MSAs/alt-tools-intraspecies/{clustal,mafft,muscle}/{homo_sapiens,mus_musculus,rattus_norvegicus}

  for the results of running Mirage2 (with various settings),
  alternative tools on the interspecies dataset, and alternative
  tools on the intraspecies datasets, as this will allow you to
  use the 'compare-msa-tools.sh' script.


 +===================================================================+

                        compare-msa-tools.sh
	                       - AND -
	                 assess-mapping.sh

  These scripts are used to perform the analyses represented in the
  figures and tables (aside from runtime) in the publication.  They
  should be fairly self-explanatory to run, so I'm going to be lazy
  about describing them.

  The only semi-valuable insight I can offer is that the script
  'compare-msa-tools.sh' operates on the expectation that the
  directory structures for the alternative tools' MSAs follow the
  scheme illustrated in the previous section.
  

 +===================================================================+

                               TL;DR

  If you have 8 cpu cores that you can burn for 24-ish hours, do
  the following:

       % tmux new -s full_analysis
       % ./DO-EVERYTHING.sh 8
       % ctrl-b d

  MSA files will be in a directory called 'MSAs' and analysis files
  will be in a directory called 'analysis'


# # # # CONGRATULATIONS, YOU'VE REACHED THE END OF THE README! # # # #
