# Supplementary material for: Mirage2’s high-quality spliced protein-to-genome mappings produce accurate multiple-sequence alignments of isoforms
Source: PLoS One. 2023 May 8;18(5):e0285225. doi: 10.1371/journal.pone.0285225 (PMC10166558; doi:10.1371/journal.pone.0285225)
Supplement: S1 File — (ZIP) [file pone.0285225.s001.zip › S1 File/assess-mapping.sh]

#!/bin/bash

if [[ "$#" -lt 2 ]]; then
    echo "  Usage 1: ./assess-mapping.sh check   [MSAs/mirage]"
    echo "  Usage 2: ./assess-mapping.sh compare [MSAs/mirage] [MSAs/no_gtfs_mirage]"
    exit
fi

if [[ ! -d 'analysis' ]]; then
    mkdir 'analysis'
fi

MAP_PERF_DIR='analysis/mapping-performance'
if [[ ! -d $MAP_PERF_DIR ]]; then
    mkdir $MAP_PERF_DIR
fi


check_mapping_performance()
{
    MIRAGE_RESULTS=$1
    ./scripts/mapping-analysis/Get-Method-Breakdown.pl $MIRAGE_RESULTS > "$MAP_PERF_DIR/mapping-breakdown.out"
}

compare_mapping_performance()
{
    STD_MIRAGE_RESULTS=$1
    NO_GTF_MIRAGE_RESULTS=$2

    OUT_DIR_NAME="$MAP_PERF_DIR/Mapping-Comparisons"
    if [[ -d $OUT_DIR_NAME ]]; then
	echo "  Warning: Output directory '$OUT_DIR_NAME' already exists (remove to re-run)"
	exit
    fi
    
    ./scripts/mapping-analysis/Compare-Mapping-Results.pl $STD_MIRAGE_RESULTS $NO_GTF_MIRAGE_RESULTS

    if [[ ! -d 'Mapping-Comparisons' ]]; then
	echo "  ERROR:  Failed to generate expected output directory 'Mapping-Comparisons'"
	exit
    fi

    mv 'Mapping-Comparisons' $MAP_PERF_DIR
    
}


if [[ $1 == 'check' ]]; then
    check_mapping_performance $2
elif [[ $1 == 'compare' ]]; then
    compare_mapping_performance $2 $3
else
    echo "  Unrecognized option '$1' should be either 'check' or 'compare'"
    exit
fi


# EOF
