# Supplementary material for: Mirage2’s high-quality spliced protein-to-genome mappings produce accurate multiple-sequence alignments of isoforms
Source: PLoS One. 2023 May 8;18(5):e0285225. doi: 10.1371/journal.pone.0285225 (PMC10166558; doi:10.1371/journal.pone.0285225)
Supplement: S1 File — (ZIP) [file pone.0285225.s001.zip › S1 File/compare-msa-tools.sh]

#!/bin/bash


if [[ "$#" -ne 3 ]]; then
    echo "  Usage: ./compare-msa-tools.sh [Mirage-Results] [Alt-Inter-MSAs] [Alt-Intra-MSAs]"
    exit
fi


MIRAGE_RESULTS=$1
if [[ ! -d $MIRAGE_RESULTS ]]; then
    echo "  ERROR:  Failed to locate Mirage results directory '$MIRAGE_RESULTS'"
    exit
fi


ALT_INTERSPECIES=$2
if [[ ! -d $ALT_INTERSPECIES ]]; then
    echo "  ERROR:  Failed to locate inter-species results directory '$ALT_INTERSPECIES'"
    exit
fi


ALT_INTRASPECIES=$3
if [[ ! -d $ALT_INTRASPECIES ]]; then
    echo "  ERROR:  Failed to locate intra-species results directory '$ALT_INTRASPECIES'"
    exit
fi


if [[ ! -d 'analysis' ]]; then
    mkdir 'analysis'
fi

OUT_DIR_NAME=analysis/tool-comparisons
if [[ -d $OUT_DIR_NAME ]]; then
    echo "  Warning: Output directory '$OUT_DIR_NAME' already exists (remove to re-run)"
    exit
fi
mkdir $OUT_DIR_NAME


# INTER-species comparisons
./scripts/tool-comparisons/Compare-Interspecies-MSAs.pl $MIRAGE_RESULTS $ALT_INTERSPECIES
INTER_PCT_COMPS=Interspecies-PctID-Comps.csv
INTER_LEN_COMPS=Interspecies-Length-Comps.csv

if [[ ! -e $INTER_PCT_COMPS || ! -e $INTER_LEN_COMPS ]]; then
    echo "  ERROR:  Interspecies comparison did not generate expected output file(s)"
    exit
fi

mv $INTER_PCT_COMPS $OUT_DIR_NAME
mv $INTER_LEN_COMPS $OUT_DIR_NAME

INTER_PCT_COMPS="$OUT_DIR_NAME/$INTER_PCT_COMPS"
INTER_LEN_COMPS="$OUT_DIR_NAME/$INTER_LEN_COMPS"


# INTRA-species comparisons
./scripts/tool-comparisons/Compare-Intraspecies-MSAs.pl "$MIRAGE_RESULTS/Species-MSAs" $ALT_INTRASPECIES

INTRA_TOOL_COMPS="Intraspecies-Tool-Comparison.out"
if [[ ! -e $INTRA_TOOL_COMPS ]]; then
    echo "  ERROR:  Intraspecies comparison did not generate expected output file '$INTRA_TOOL_COMPS'"
    exit
fi

mv $INTRA_TOOL_COMPS $OUT_DIR_NAME
INTRA_TOOL_COMPS="$OUT_DIR_NAME/$INTRA_TOOL_COMPS"

./scripts/tool-comparisons/Extract-MSA-Diffs.pl $INTRA_TOOL_COMPS

MSA_DIFFS_DIR="MSA-Difference-CSVs"
if [[ ! -d $MSA_DIFFS_DIR ]]; then
    echo "  ERROR:  CSV generation script 'Extract-MSA-Diffs.pl' did not generate expected output directory '$MSA_DIFFS_DIR'"
fi


# Incorporate interspecies data into MSA-Difference-CSVs
./scripts/tool-comparisons/Add-Inter-To-CSVs-Dir.pl $INTER_LEN_COMPS $INTER_PCT_COMPS


# Finish analysis!
./scripts/tool-comparisons/Make-Diffs-Violinable.pl $MSA_DIFFS_DIR

mv $MSA_DIFFS_DIR $OUT_DIR_NAME
MSA_DIFFS_DIR="$OUT_DIR_NAME/$MSA_DIFFS_DIR"


echo ""
echo "  Tool comparisons complete; results in '$MSA_DIFFS_DIR'"
echo ""


# EOF
