# Supplementary material for: Mirage2’s high-quality spliced protein-to-genome mappings produce accurate multiple-sequence alignments of isoforms
Source: PLoS One. 2023 May 8;18(5):e0285225. doi: 10.1371/journal.pone.0285225 (PMC10166558; doi:10.1371/journal.pone.0285225)
Supplement: S1 File — (ZIP) [file pone.0285225.s001.zip › S1 File/DO-EVERYTHING.sh]

#!/bin/bash

if [[ "$#" -ne 1 ]]; then
    echo ""
    echo "  Usage: ./DO-EVERYTHING.sh [num-cpus]"
    echo ""
    exit
fi

NUM_CPUS=$1


# Clean slate, please!
if [[ -d 'mirage' ]]; then
    echo "  Warning: DO-EVERYTHING.sh requires a clean slate (try 'rm -rf mirage')"
    exit
fi

if [[ -d 'data' ]]; then
    echo "  Warning: DO-EVERYTHING.sh requires a clean slate (try 'rm -rf data')"
    exit
fi

if [[ -d 'MSAs' ]]; then
    echo "  Warning: DO-EVERYTHING.sh requires a clean slate (try 'rm -rf MSAs')"
    exit
fi

if [[ -d 'analysis' ]]; then
    echo "  Warning: DO-EVERYTHING.sh requires a clean slate (try 'rm -rf analysis')"
    exit
fi


######################################################################
#
#                         DOWNLOADING
#
#


# Let's see how long this takes!
START=$(date)


# Download the whole shebang
./download.sh mirage genomes proteins


# Make sure that we have all the files that we'll need
HMR=data/protein-data/hmr.fa
HMR_DIR=data/protein-data/hmr-genes
HUMAN_DIR=data/protein-data/homo_sapiens-genes
MOUSE_DIR=data/protein-data/mus_musculus-genes
RAT_DIR=data/protein-data/rattus_norvegicus-genes
if [[ ! -e $HMR || ! -d $HMR_DIR || ! -d $HUMAN_DIR || ! -d $MOUSE_DIR || ! -d $RAT_DIR ]]; then
    echo "  ERROR:  Protein data is incomplete"
    exit
fi

SPECIES_GUIDE=data/species-guide
if [[ ! -e $SPECIES_GUIDE ]]; then
    echo "  ERROR:  Required file '$SPECIES_GUIDE' does not exist";
    exit
fi


echo ""
echo "  + DOWNLOADING COMPLETE!"
echo ""


######################################################################
#
#                         ALIGNMENT
#
#


# Make our output directory
BIG_OUT_DIR='MSAs'
mkdir $BIG_OUT_DIR


# Mirage
./align.sh mirage         $HMR $BIG_OUT_DIR/mirage         $NUM_CPUS
./align.sh fast_mirage    $HMR $BIG_OUT_DIR/fast_mirage    $NUM_CPUS
./align.sh no_gtfs_mirage $HMR $BIG_OUT_DIR/no_gtfs_mirage $NUM_CPUS


# Interspecies
INTERSPECIES="$BIG_OUT_DIR/alt-tools-interspecies"
mkdir $INTERSPECIES
./align.sh clustal $HMR_DIR $INTERSPECIES/clustal $NUM_CPUS
./align.sh mafft   $HMR_DIR $INTERSPECIES/mafft   $NUM_CPUS
./align.sh muscle  $HMR_DIR $INTERSPECIES/muscle  $NUM_CPUS


# Intraspecies
INTRASPECIES="$BIG_OUT_DIR/alt-tools-intraspecies"
mkdir $INTRASPECIES

#  - clustal
CLUSTAL_INTRA="$INTRASPECIES/clustal"
mkdir $CLUSTAL_INTRA
./align.sh clustal $HUMAN_DIR $CLUSTAL_INTRA/homo_sapiens      $NUM_CPUS
./align.sh clustal $MOUSE_DIR $CLUSTAL_INTRA/mus_musculus      $NUM_CPUS
./align.sh clustal $RAT_DIR   $CLUSTAL_INTRA/rattus_norvegicus $NUM_CPUS

#  - mafft
MAFFT_INTRA="$INTRASPECIES/mafft"
mkdir $MAFFT_INTRA
./align.sh mafft $HUMAN_DIR $MAFFT_INTRA/homo_sapiens      $NUM_CPUS
./align.sh mafft $MOUSE_DIR $MAFFT_INTRA/mus_musculus      $NUM_CPUS
./align.sh mafft $RAT_DIR   $MAFFT_INTRA/rattus_norvegicus $NUM_CPUS

#  - muscle
MUSCLE_INTRA="$INTRASPECIES/muscle"
mkdir $MUSCLE_INTRA
./align.sh muscle $HUMAN_DIR $MUSCLE_INTRA/homo_sapiens      $NUM_CPUS
./align.sh muscle $MOUSE_DIR $MUSCLE_INTRA/mus_musculus      $NUM_CPUS
./align.sh muscle $RAT_DIR   $MUSCLE_INTRA/rattus_norvegicus $NUM_CPUS


echo ""
echo "  + ALIGNMENT COMPLETE!"
echo ""


######################################################################
#
#                         ANALYSIS
#
#


mkdir 'analysis'

# Investigate mirage mapping performance
echo "  + Investigating Mirage2 mapping performance"
./assess-mapping.sh check   $BIG_OUT_DIR/mirage
./assess-mapping.sh compare $BIG_OUT_DIR/mirage $BIG_OUT_DIR/no_gtfs_mirage

# Comparing mirage to alternative tools
echo "  + Comparing Mirage2 to alternative tools"
./compare-msa-tools.sh $BIG_OUT_DIR/mirage $INTERSPECIES $INTRASPECIES


echo ""
echo "  + ANALYSIS COMPLETE!"
echo ""


#############
#           #
#  THE END  #
#           #
#############

END=$(date)

echo ""
echo "  --> EVERYTHING HAS BEEN DONE!"
echo ""
echo "      =  Multiple-sequence alignments in 'MSAs'"
echo "      =  Performance evaluation files in 'analysis'"
echo ""
echo "      Start : $START"
echo "      End   : $END"
echo ""
echo ""

# EOF
