# Supplementary material for: Mirage2’s high-quality spliced protein-to-genome mappings produce accurate multiple-sequence alignments of isoforms
Source: PLoS One. 2023 May 8;18(5):e0285225. doi: 10.1371/journal.pone.0285225 (PMC10166558; doi:10.1371/journal.pone.0285225)
Supplement: S1 File — (ZIP) [file pone.0285225.s001.zip › S1 File/align.sh]

#!/bin/bash

# Executables -- change if you have an alternative build location!
MIRAGE=mirage/mirage2
CLUSTAL=inc/clustal-x86_64
MAFFT=inc/mafft/bin/mafft
MUSCLE=inc/muscle-x86_64


if [[ "$#" -lt 3 ]]; then
    echo ""
    echo "  Usage: ./align.sh {TOOL} [input] [output-directory] [optional:num-cpus]"
    echo "  TOOLs: mirage/fast_mirage/no_gtfs_mirage/clustal/mafft/muscle"
    echo ""
    exit
fi

# NOTE: For mafft, muscle, and clustal, this will be a directory,
#       whereas for mirage this will be a file.
INPUT=$2

OUT_DIR_NAME=$3
if [[ -d $OUT_DIR_NAME ]]; then
    echo "  Warning: Results directory '$OUT_DIR_NAME' already exists (remove to re-run)"
    exit
fi

NUM_CPUS=1
if [[ "$#" -eq 4 ]]; then
    NUM_CPUS=$4
fi


extract_base_name_from_fa()
{
    echo "$(remove_extension ${1##*/})"
}

remove_extension()
{
    echo "${1%.*}"
}


align_with_mirage()
{
    
    M2_OPTS=$1
    SPECIES_GUIDE=$2
    
    if [[ ! -e mirage/build/Mirage2.pl ]]; then
	echo "  Mirage2 does not appear to have been fully built"
	echo "  Recommended action: ./download.sh mirage"
	exit
    fi

    M2_STD_OUT=mirage2.out
    M2_STD_ERR=mirage2.err
    M2_TIME=mirage2.timing.out

    echo "" > $M2_TIME
    echo "start time:" >> $M2_TIME
    date >> $M2_TIME
    
    M2_CMD="$MIRAGE $M2_OPTS -cpus=$NUM_CPUS -outdirname=$OUT_DIR_NAME $INPUT $SPECIES_GUIDE 1>$M2_STD_OUT 2>$M2_STD_ERR"
    echo "  + Running Mirage2"
    echo "    $CMD"

    $M2_CMD

    echo "" >> $M2_TIME
    echo "end time:" >> $M2_TIME
    date >> $M2_TIME
    echo "" >> $M2_TIME

    if [[ ! -d $OUT_DIR_NAME/Final-MSAs ]]; then
       echo "  ERROR:  Mirage2 failed?!"
       exit
    fi

    mv $M2_STD_OUT $OUT_DIR_NAME
    mv $M2_ERR_OUT $OUT_DIR_NAME
    mv $M2_TIME    $OUT_DIR_NAME
    echo "    Mirage2 results (including system output) in '$OUT_DIR_NAME'"
    
}


align_with_clustal()
{
    CLUSTAL_STD_OUT=clustal.out
    CLUSTAL_STD_ERR=clustal.err
    CLUSTAL_TIME=clustal.timing.out

    echo "" > $CLUSTAL_TIME
    echo "start time:" >> $CLUSTAL_TIME
    date >> $CLUSTAL_TIME

    echo "  + Running Clustal-Omega on '$INPUT'"
    
    for IN_FILE_NAME in $INPUT/*.fa;
    do
	GENE=$(extract_base_name_from_fa $IN_FILE_NAME)
	OUT_FILE_NAME="$OUT_DIR_NAME/$GENE.afa"
	$CLUSTAL -i $IN_FILE_NAME -t Protein -o $OUT_FILE_NAME --threads=$NUM_CPUS 1>>$CLUSTAL_STD_OUT 2>>$CLUSTAL_STD_ERR
    done

    echo "" >> $CLUSTAL_TIME
    echo "end time:" >> $CLUSTAL_TIME
    date >> $CLUSTAL_TIME
    echo "" >> $CLUSTAL_TIME

    mv $CLUSTAL_STD_OUT $OUT_DIR_NAME
    mv $CLUSTAL_STD_ERR $OUT_DIR_NAME
    mv $CLUSTAL_TIME    $OUT_DIR_NAME
    echo "    Clustal-Omega results (including system output) in '$OUT_DIR_NAME'"
}


align_with_mafft()
{

    if [[ ! -e $MAFFT && -e inc/mafft.tgz ]]; then

	echo "  + Performing one-time setup of MAFFT"

	INSTALL_DIR="$(pwd)/inc/mafft/"

	cd inc
	tar -xzf mafft.tgz
	cd mafft/core

	echo "PREFIX=$INSTALL_DIR" > adjusted-makefile

	FULL_LINE_COUNT=$(<Makefile wc -l)
	TAIL_LINE_COUNT=$((FULL_LINE_COUNT-1))

	tail -n $TAIL_LINE_COUNT Makefile >> adjusted-makefile
	mv Makefile original-makefile
	mv adjusted-makefile Makefile
	
	make clean
	make
	make install
	
	cd ../../..

	if [[ ! -e inc/mafft/bin/mafft ]]; then
	    echo "  ERROR:  MAFFT installation failed"
	    exit
	fi
	echo "  + MAFFT installation complete!"

    fi

    MAFFT_STD_ERR=mafft.err
    MAFFT_TIME=mafft.timing.out

    echo "" > $MAFFT_TIME
    echo "start time:" >> $MAFFT_TIME
    date >> $MAFFT_TIME

    echo "  + Running MAFFT on '$INPUT'"
    
    for IN_FILE_NAME in $INPUT/*.fa;
    do
	GENE=$(extract_base_name_from_fa $IN_FILE_NAME)
	OUT_FILE_NAME="$OUT_DIR_NAME/$GENE.afa"
	$MAFFT --thread $NUM_CPUS $IN_FILE_NAME 1>$OUT_FILE_NAME 2>>$MAFFT_STD_ERR
    done

    echo "" >> $MAFFT_TIME
    echo "end time:" >> $MAFFT_TIME
    date >> $MAFFT_TIME
    echo "" >> $MAFFT_TIME

    mv $MAFFT_STD_ERR $OUT_DIR_NAME
    mv $MAFFT_TIME    $OUT_DIR_NAME
    echo "    MAFFT results (including system output) in '$OUT_DIR_NAME'"
}


align_with_muscle()
{
    MUSCLE_STD_OUT=muscle.out
    MUSCLE_STD_ERR=muscle.err
    MUSCLE_TIME=muscle.timing.out

    echo "" > $MUSCLE_TIME
    echo "start time:" >> $MUSCLE_TIME
    date >> $MUSCLE_TIME

    echo "  + Running Muscle on '$INPUT'"
    
    for IN_FILE_NAME in $INPUT/*.fa;
    do
	GENE=$(extract_base_name_from_fa $IN_FILE_NAME)
	OUT_FILE_NAME="$OUT_DIR_NAME/$GENE.afa"
	$MUSCLE -align $IN_FILE_NAME -output $OUT_FILE_NAME 1>>$MUSCLE_STD_OUT 2>>$MUSCLE_STD_ERR
    done

    echo "" >> $MUSCLE_TIME
    echo "end time:" >> $MUSCLE_TIME
    date >> $MUSCLE_TIME
    echo "" >> $MUSCLE_TIME

    mv $MUSCLE_STD_OUT $OUT_DIR_NAME
    mv $MUSCLE_STD_ERR $OUT_DIR_NAME
    mv $MUSCLE_TIME    $OUT_DIR_NAME
    echo "    Muscle results (including system output) in '$OUT_DIR_NAME'"

}


if [[ $1 == "mirage" ]]; then

    align_with_mirage '--time' 'data/species-guide'

elif [[ $1 == "fast_mirage" ]]; then

    align_with_mirage '--time --blat_off' 'data/species-guide'

elif [[ $1 == "no_gtfs_mirage" ]]; then

    align_with_mirage '--time' 'data/species-guide-without-gtfs'

else

    if [[ ! -d $INPUT ]]; then
	echo "  ERROR:  Failed to locate input directory '$INPUT'"
	exit
    fi

    mkdir $OUT_DIR_NAME

    if [[ $1 == "clustal" ]]; then
	align_with_clustal
    elif [[ $1 == "mafft" ]]; then
	align_with_mafft
    elif [[ $1 == "muscle" ]]; then
	align_with_muscle
    else
	echo "  Unrecognized tool '$1' requested (must be 'mirage', 'mafft', 'muscle', or 'clustal')"
	exit
    fi
    
fi

# END OF FILE
