# Supplementary material for: Mirage2’s high-quality spliced protein-to-genome mappings produce accurate multiple-sequence alignments of isoforms
Source: PLoS One. 2023 May 8;18(5):e0285225. doi: 10.1371/journal.pone.0285225 (PMC10166558; doi:10.1371/journal.pone.0285225)
Supplement: S1 File — (ZIP) [file pone.0285225.s001.zip › S1 File/download.sh]

#!/bin/bash


if [[ "$#" -eq 0 ]]; then
    echo "  Usage: ./download.sh {mirage,genomes,proteins}";
    exit
fi


download_mirage()
{	
    if [[ -d mirage ]]; then
	echo "  Warning:  Mirage2 directory 'mirage' already exists (remove if you want a fresh build)"
	exit
    else

	echo "  + Downloading and installing Mirage2"
	
	./scripts/downloading-and-prep/download-mirage.sh
	if [[ ! -d mirage/build ]]; then
	    echo "  ERROR:  Mirage2 download or build failed"
	    exit
	fi

    fi   
}


download_genomic_data()
{
    if [[ ! -d data ]]; then
	mkdir data
    fi

    if [[ -d data/genomic-data ]]; then
	echo "  Warning:  Genomic data directory 'data/genomic-data' already exists (remove to re-download)"
	exit
    else

	echo "  + Downloading human, mouse, and rat genomes"
	./scripts/downloading-and-prep/download-genomes.sh scripts/downloading-and-prep/hmr.txt data/genomic-data

	if [[ ! -e data/genomic-data/Latin-Species-Guide ]]; then
	    echo "  ERROR:  Genomic data download failed"
	    exit
	fi

	cp data/genomic-data/Latin-Species-Guide data/species-guide

	./scripts/downloading-and-prep/Make-GTF-Free-SG-Copy.pl data/species-guide
	
    fi
}


download_protein_data()
{
    if [[ ! -d data ]]; then
	mkdir data
    fi
    
    if [[ -d data/protein-data ]]; then
	echo "  Warning:  Protein data directory 'data/protein-data' already exists (remove to re-download)"
	exit
    else

	echo "  + Downloading the full SwissProt dataset"
	./scripts/downloading-and-prep/download-swissprot.sh
	if [[ ! -e data/protein-data/swissprot.fa ]]; then
	    echo "  ERROR:  SwissProt download failed"
	    exit
	fi

	echo "  + Extracing human, mouse, and rat sequences from the full SwissProt dataset"
	./scripts/downloading-and-prep/Pull-HMR.pl data/protein-data/swissprot.fa data/protein-data/hmr.fa
	if [[ ! -e data/protein-data/hmr.fa ]]; then
	    echo "  ERROR:  Failed to extract human/mouse/rat from SwissProt"
	    exit
	fi
	rm data/protein-data/swissprot.fa

	echo "  + Reformatting sequence names to optimize for Mirage2"
	./mirage/build/PrepMirageDB.pl data/protein-data/hmr.fa
	if [[ -e data/protein-data/hmr.mirage-ready.fa ]]; then
	    mv data/protein-data/hmr.mirage-ready.fa data/protein-data/hmr.fa
	fi
	./mirage/build/hsi/build/sindex data/protein-data/hmr.fa

	echo "  + Creating a directory of gene-specific files (for alternative alignment tools)"
	./scripts/downloading-and-prep/Divide-Into-Genes.pl data/protein-data/hmr.fa
	mv data/protein-data/hmr/ data/protein-data/hmr-genes/

	echo "  + Removing single-sequence genes from HMR directory"
	./scripts/downloading-and-prep/Remove-Single-Seq-Files.pl data/protein-data/hmr-genes/

	echo "  + Splitting full HMR into species (for alternative alignment tools intra-species MSA)"
	./scripts/downloading-and-prep/Divide-Into-Species.pl data/protein-data/hmr.fa

	# Sanity checks
	if [[ ! -e data/protein-data/homo_sapiens.fa ]]; then
	    echo "  ERROR:  Speciation failed (cannot locate 'data/protein-data/homo_sapiens.fa')";
	    exit
	fi
	if [[ ! -e data/protein-data/mus_musculus.fa ]]; then
	    echo "  ERROR:  Speciation failed (cannot locate 'data/protein-data/mus_musculus.fa')";
	    exit
	fi
	if [[ ! -e data/protein-data/rattus_norvegicus.fa ]]; then
	    echo "  ERROR:  Speciation failed (cannot locate 'data/protein-data/rattus_norvegicus.fa')";
	    exit
	fi

	# echo "  + Indexing species-specific files for Mirage2"
	# ./mirage/build/hsi/build/sindex data/protein-data/homo_sapiens.fa
	# ./mirage/build/hsi/build/sindex data/protein-data/mus_musculus.fa
	# ./mirage/build/hsi/build/sindex data/protein-data/rattus_norvegicus.fa

	echo "  + Creating a directories of species-and-gene-specific files (for alternative alignment tools)"
	./scripts/downloading-and-prep/Divide-Into-Genes.pl data/protein-data/homo_sapiens.fa
	./scripts/downloading-and-prep/Divide-Into-Genes.pl data/protein-data/mus_musculus.fa
	./scripts/downloading-and-prep/Divide-Into-Genes.pl data/protein-data/rattus_norvegicus.fa

	mv data/protein-data/homo_sapiens/      data/protein-data/homo_sapiens-genes/
	mv data/protein-data/mus_musculus/      data/protein-data/mus_musculus-genes/
	mv data/protein-data/rattus_norvegicus/ data/protein-data/rattus_norvegicus-genes/

	# These files aren't actually used for any actual alignment
	rm data/protein-data/homo_sapiens.fa
	rm data/protein-data/mus_musculus.fa
	rm data/protein-data/rattus_norvegicus.fa

	echo "  + Removing single-sequence files from species-specific directories"
	./scripts/downloading-and-prep/Remove-Single-Seq-Files.pl data/protein-data/homo_sapiens-genes/
	./scripts/downloading-and-prep/Remove-Single-Seq-Files.pl data/protein-data/mus_musculus-genes/
	./scripts/downloading-and-prep/Remove-Single-Seq-Files.pl data/protein-data/rattus_norvegicus-genes/
	
    fi
}


parse_arg()
{
    if [[ $1 == "mirage" ]]; then
	download_mirage
    elif [[ $1 == "genomes" ]]; then
	download_genomic_data
    elif [[ $1 == "proteins" ]]; then
	download_protein_data
    else
	echo "  Warning:  Unrecognized option '$1' ignored"
    fi
}


for ARG in $@;
do
    parse_arg $ARG
done


# END OF SCRIPT
