# Supplementary material for: Mirage2’s high-quality spliced protein-to-genome mappings produce accurate multiple-sequence alignments of isoforms
Source: PLoS One. 2023 May 8;18(5):e0285225. doi: 10.1371/journal.pone.0285225 (PMC10166558; doi:10.1371/journal.pone.0285225)
Supplement: S1 File — (ZIP) [file pone.0285225.s001.zip › S1 File/scripts/downloading-and-prep/Divide-Into-Genes.pl]

#!/usr/bin/env perl
use warnings;
use strict;
use POSIX;


if (@ARGV != 1) { die "\n  USAGE:  ./Divide-Into-Genes.pl [file.fa]\n\n"; }

open(my $InFile,'<',$ARGV[0]) || die "\n  ERROR:  Failed to open input file '$ARGV[0]'\n\n";

my $outdirname = $ARGV[0];
$outdirname =~ s/\.fa/\//;
if (-d $outdirname) {
    die "\n  Warning:  Directory '$outdirname' already exists (remove if you want to re-divide your database)\n\n";
} elsif (system("mkdir $outdirname")) {
    die "\n  ERROR:  Failed to create directory '$outdirname'\n\n";
}

my $OutFile;
while (my $line = <$InFile>) {

    $line =~ s/\n|\r//g;
    next if (!$line);

    if ($line =~ /\>[^\|]+\|([^\|]+)\|/) {
	my $gene_list_str = lc($1);
	my @GeneList = split(/\//,$gene_list_str);
	my $gene = $GeneList[0];
	close($OutFile) if ($OutFile);
	my $outfilename = $outdirname.$gene.'.fa';
	open($OutFile,'>>',$outfilename) || die "\n  ERROR:  Failed to open output file '$outfilename'\n\n";
    }

    print $OutFile "$line\n" if ($OutFile);
    
}
close($OutFile) if ($OutFile);

1;
