# Supplementary material for: Mirage2’s high-quality spliced protein-to-genome mappings produce accurate multiple-sequence alignments of isoforms
Source: PLoS One. 2023 May 8;18(5):e0285225. doi: 10.1371/journal.pone.0285225 (PMC10166558; doi:10.1371/journal.pone.0285225)
Supplement: S1 File — (ZIP) [file pone.0285225.s001.zip › S1 File/scripts/downloading-and-prep/Remove-Single-Seq-Files.pl]

#!/usr/bin/env perl
use warnings;
use strict;
use POSIX;


if (@ARGV != 1) {
    die "\n  USAGE:  ./Remove-Single-Seq-Files.pl [directory]\n\n";
}


my $dirname = $ARGV[0];
$dirname =~ s/\/$//;
$dirname = $dirname.'/';

if (!(-d $dirname)) {
    die "\n  ERROR:  Failed to locate directory '$dirname'\n\n";
}


opendir(my $Dir,$dirname) || die "\n  ERROR:  Failed to open directory '$dirname'\n\n";
while (my $fname = readdir($Dir)) {

    next if ($fname !~ /\.fa$/);

    $fname = $dirname.$fname;

    open(my $SeqCount,"grep '>' \"$fname\" | wc -l |");
    my $seq_count_line = <$SeqCount>;
    close($SeqCount);

    $seq_count_line =~ /^\s*(\d+)\s+/;
    my $seq_count = $1;

    if ($seq_count == 1) {
	system("rm \"$fname\"");
    }
    
}
closedir($Dir);

1;
