# Supplementary material for: Mirage2’s high-quality spliced protein-to-genome mappings produce accurate multiple-sequence alignments of isoforms
Source: PLoS One. 2023 May 8;18(5):e0285225. doi: 10.1371/journal.pone.0285225 (PMC10166558; doi:10.1371/journal.pone.0285225)
Supplement: S1 File — (ZIP) [file pone.0285225.s001.zip › S1 File/scripts/downloading-and-prep/download-swissprot.sh]

#!/bin/bash

if [[ -d data/protein-data ]]; then
    echo "  Protein data directory already exists"
    exit
fi

if [[ ! -d data ]]; then
    mkdir data
fi
mkdir data/protein-data


wget -O uniprot_sprot.fasta.gz "https://ftp.uniprot.org/pub/databases/uniprot/knowledgebase/complete/uniprot_sprot.fasta.gz"
gunzip uniprot_sprot.fasta.gz
mv uniprot_sprot.fasta data/protein-data/swissprot.fa

wget -O uniprot_sprot_varsplic.fasta.gz "https://ftp.uniprot.org/pub/databases/uniprot/knowledgebase/complete/uniprot_sprot_varsplic.fasta.gz"
gunzip uniprot_sprot_varsplic.fasta.gz
cat uniprot_sprot_varsplic.fasta >> data/protein-data/swissprot.fa
rm uniprot_sprot_varsplic.fasta
