# Supplementary material for: Mirage2’s high-quality spliced protein-to-genome mappings produce accurate multiple-sequence alignments of isoforms
Source: PLoS One. 2023 May 8;18(5):e0285225. doi: 10.1371/journal.pone.0285225 (PMC10166558; doi:10.1371/journal.pone.0285225)
Supplement: S1 File — (ZIP) [file pone.0285225.s001.zip › S1 File/scripts/downloading-and-prep/download-genomes.sh]

#!/bin/bash

if [[ "$#" -ne 2 ]]; then
    echo "  Usage: ./download-genomes.sh [species-list.txt] [output-directory-name]"
    exit
fi

if [[ ! -d mirage/build ]]; then
    echo "  Run ./download-mirage.sh first, please and thank you!"
    exit
fi

if [[ -d $2 ]]; then
    echo "  Genomic data directory already exists"
    exit
fi

./mirage/build/DownloadGenomicData.pl -outdirname $2 $1
