# Supplementary material for: Mirage2’s high-quality spliced protein-to-genome mappings produce accurate multiple-sequence alignments of isoforms
Source: PLoS One. 2023 May 8;18(5):e0285225. doi: 10.1371/journal.pone.0285225 (PMC10166558; doi:10.1371/journal.pone.0285225)
Supplement: S1 File — (ZIP) [file pone.0285225.s001.zip › S1 File/scripts/downloading-and-prep/Make-GTF-Free-SG-Copy.pl]

#!/usr/bin/env perl
use warnings;
use strict;
use POSIX;

if (@ARGV != 1) {
    die "\n  USAGE:  ./Make-GTF-Free-SG-Copy.pl [species-guide]\n\n";
}

open(my $InFile,'<',$ARGV[0]) || die "\n  ERROR:  Failed to open species guide '$ARGV[0]'\n\n";

open(my $OutFile,'>',$ARGV[0].'-without-gtfs') || die "  ERROR:  Failed to open output file\n\n";
while (my $line = <$InFile>) {

    $line =~ s/\n|\r//g;
    if ($line =~ /^\s*(\S+\s+\S+\s+)\S+\s*$/) {
	print $OutFile "$1 -\n";
    } else {
	print $OutFile "$line\n";
    }
    
}
close($InFile);
close($OutFile);

1;
