# Supplementary material for: Mirage2’s high-quality spliced protein-to-genome mappings produce accurate multiple-sequence alignments of isoforms
Source: PLoS One. 2023 May 8;18(5):e0285225. doi: 10.1371/journal.pone.0285225 (PMC10166558; doi:10.1371/journal.pone.0285225)
Supplement: S1 File — (ZIP) [file pone.0285225.s001.zip › S1 File/scripts/downloading-and-prep/Pull-HMR.pl]

#!/usr/bin/env perl                                                                                                                               
use warnings;
use strict;
use POSIX;

if (@ARGV != 2) { die "  USAGE: ./PullHMR.pl [input.fa] [output.fa]\n"; }

my $infname = $ARGV[0];
my $outfname = $ARGV[1];

if (!(-e $infname)) {
    die "\n  ERROR:  Failed to locate input file '$infname'\n\n";
}

my %HMR;
$HMR{'human'} = 1;
$HMR{'mouse'} = 1;
$HMR{'rat'}   = 1;
$HMR{'homo_sapiens'} = 1;
$HMR{'mus_musculus'} = 1;
$HMR{'rattus_norvegicus'} = 1;


open(my $inf,'<',$infname) || die "\n  ERROR:  Failed to open input file '$infname'\n\n";
open(my $outf,'>',$outfname) || die "\n  ERROR:  Failed to open output file '$outfname'\n\n";

my $hmr = 0;
while (my $line = <$inf>) {

    $line =~ s/\n|\r//g;

    if ($line =~ /OS\=([^\=]+\=)/) {

        my $species = lc($1);
	$species =~ s/^\s+//;
        $species =~ s/\s+\S+$//;
        $species =~ s/\s/\_/g;

        if ($HMR{$species}) { $hmr = 1; }
        else                { $hmr = 0; }

    } elsif ($line =~ /\>([^\|]+)\|/) {

	my $species = lc($1);

	if ($HMR{$species}) { $hmr = 1; }
	else                { $hmr = 0; }

    }

    print $outf "$line\n" if ($hmr);

}

close($inf);
close($outf);

1;
