# Supplementary material for: Mirage2’s high-quality spliced protein-to-genome mappings produce accurate multiple-sequence alignments of isoforms
Source: PLoS One. 2023 May 8;18(5):e0285225. doi: 10.1371/journal.pone.0285225 (PMC10166558; doi:10.1371/journal.pone.0285225)
Supplement: S1 File — (ZIP) [file pone.0285225.s001.zip › S1 File/scripts/mapping-analysis/Compare-Mapping-Results.pl]

#!/usr/bin/env perl
use warnings;
use strict;
use POSIX;

sub ScriptDir { return './' if ($0 !~ /\//); $0 =~ /^(.*\/)[^\/]+$/; return $1; }
use lib ScriptDir();
use bureaucracy;

sub GatherMappingData;


if (@ARGV != 2) {
    die "\n  USAGE: ./Compare-Mapping-Results.pl [Mirage-with-GTF] [Mirage-without-GTF]\n\n";
}


my $gtf_results = ConfirmDirectory($ARGV[0]);
my $no_gtf_results = ConfirmDirectory($ARGV[1]);

my $outdir_name = CreateDirectory('Mapping-Comparisons',1);

my %SpeciesObserved;
my %SeqNameToMapMethods;
GatherMappingData($gtf_results,'gtf');
GatherMappingData($no_gtf_results,'no-gtf');

my @SeqNames = sort keys %SeqNameToMapMethods;

foreach my $species (sort keys %SpeciesObserved) {

    my %MappingStories;
    
    foreach my $seq_name (@SeqNames) {

	$seq_name =~ /^([^\|]+)\|/;
	my $seq_species = lc($1);
	next if ($seq_species ne $species);

	my $mapping_story;
	
	my @SeqMapData = split(/\&/,$SeqNameToMapMethods{$seq_name});
	if (scalar(@SeqMapData) == 2) {

	    $SeqMapData[0] =~ /[^\:]+\:(\S+)/;
	    my $gtf_method = $1;

	    $SeqMapData[1] =~ /[^\:]+\:(\S+)/;
	    my $no_gtf_method = $1;

	    if ($gtf_method eq $no_gtf_method) {
		$mapping_story = $gtf_method.' for both runs';
	    } else {
		$mapping_story = $gtf_method.' with GTF, '.$no_gtf_method.' without';
	    }
	    
	} elsif ($SeqMapData[0] =~ /no-gtf\:(\S+)/) {

	    my $no_gtf_method = $1;
	    $mapping_story = 'only mapped without GTF, using '.$no_gtf_method;
	    
	} else {

	    $SeqMapData[0] =~ /gtf\:(\S+)/;
	    my $gtf_method = $1;
	    $mapping_story = 'only mapped with GTF, using '.$gtf_method;
	    
	}

	if ($MappingStories{$mapping_story}) {
	    $MappingStories{$mapping_story}++;
	} else {
	    $MappingStories{$mapping_story}=1;
	}
	
    }

    my %CountToMappingStory;
    foreach my $mapping_story (keys %MappingStories) {
	my $count = $MappingStories{$mapping_story};
	if ($CountToMappingStory{$count}) {
	    $CountToMappingStory{$count} = $CountToMappingStory{$count}.'&'.$mapping_story;
	} else {
	    $CountToMappingStory{$count} = $mapping_story;
	}
    }

    my $OutFile = OpenOutputFile($outdir_name.$species.'.out');
    foreach my $count (sort { $b <=> $a } keys %CountToMappingStory) {
	
	foreach my $story (split(/\&/,$CountToMappingStory{$count})) {

	    print $OutFile " $count seq.s : $story\n";

	}
	
    }
    close($OutFile);
    
}


1;


#####################################################
#
#  Function: GatherMappingData
#
sub GatherMappingData
{
    my $mirage_results_in_dir = shift;
    my $descriptor = shift;

    my $all_species_dirname = ConfirmDirectory($mirage_results_in_dir.'Species-MSAs');
    my $AllSpeciesDir = OpenDirectory($all_species_dirname);
    while (my $species = readdir($AllSpeciesDir)) {

	$species =~ s/\/$//;
	$SpeciesObserved{$species} = 1;

	my $species_dirname = $all_species_dirname.$species.'/mappings/';
	next if (!DirectoryExists($species_dirname));

	my $SpeciesDir = OpenDirectory($species_dirname);
	while (my $mapping_fname = readdir($SpeciesDir)) {

	    next if ($mapping_fname !~ /^\S+\.out$/);

	    $mapping_fname = $species_dirname.$mapping_fname;
	    my $MappingFile = OpenInputFile($mapping_fname);
	    while (my $line = <$MappingFile>) {

		if ($line =~ /Sequence ID\: (\S+)/) {

		    my $seq_name = $1;

		    $line = <$MappingFile>;
		    if ($line =~ /Map Method \: (\S+)/) {

			my $map_method = $1;
			next if ($map_method eq 'Unmapped');
			
			if ($SeqNameToMapMethods{$seq_name}) {
			    $SeqNameToMapMethods{$seq_name} = $SeqNameToMapMethods{$seq_name}.'&'.$descriptor.':'.$map_method;
			} else {
			    $SeqNameToMapMethods{$seq_name} = $descriptor.':'.$map_method;
			}

		    }
		}
		
	    }
	    close($MappingFile);
	    
	}
	closedir($SpeciesDir);
	
    }
    closedir($AllSpeciesDir);
    
}


# EOF
