# Supplementary material for: Mirage2’s high-quality spliced protein-to-genome mappings produce accurate multiple-sequence alignments of isoforms
Source: PLoS One. 2023 May 8;18(5):e0285225. doi: 10.1371/journal.pone.0285225 (PMC10166558; doi:10.1371/journal.pone.0285225)
Supplement: S1 File — (ZIP) [file pone.0285225.s001.zip › S1 File/scripts/mapping-analysis/Get-Method-Breakdown.pl]

#!/usr/bin/env perl
use warnings;
use strict;
use POSIX;

sub ScriptDir { return './' if ($0 !~ /\//); $0 =~ /^(.*\/)[^\/]+$/; return $1; }
use lib ScriptDir();
use bureaucracy;


if (@ARGV != 1) {
    die "\n  USAGE: Get-Method-Breakdown.pl [Mirage-Results]\n\n";
}


my $all_species_dirname = ConfirmDirectory(ConfirmDirectory($ARGV[0]).'Species-MSAs');
my $AllSpeciesDir = OpenDirectory($all_species_dirname);
my %SpeciesToMapDir;
while (my $species = readdir($AllSpeciesDir)) {
    next if ($species =~ /^\./);
    $species =~ s/\/$//;
    my $map_dirname = $all_species_dirname.$species.'/mappings/';
    next if (!(-d $map_dirname));
    $SpeciesToMapDir{$species} = $map_dirname;
}
closedir($AllSpeciesDir);

foreach my $species (sort keys %SpeciesToMapDir) {

    my $map_dirname = $SpeciesToMapDir{$species};
    my $MapDir = OpenDirectory($map_dirname);

    my %MethodToCount;
    my $total_mapped = 0;
    while (my $fname = readdir($MapDir)) {

	next if ($fname !~ /\.out$/);

	my $grep_cmd = "grep 'Map Method' \"$map_dirname$fname\" |";
	my $Grep = OpenSystemCommand($grep_cmd);

	while (my $line = <$Grep>) {

	    if ($line =~ /\: (\S+)/) {
		my $map_method = $1;
		next if ($map_method eq 'Unmapped');
		if ($MethodToCount{$map_method}) {
		    $MethodToCount{$map_method}++;
		} else {
		    $MethodToCount{$map_method} = 1;
		}
		$total_mapped++;
	    }

	}
	close($Grep);
    }
    close($MapDir);

    my $total_seqs = 0;
    my $ali_dirname = $map_dirname;
    $ali_dirname =~ s/mappings/alignments/;
    my $AliDir = OpenDirectory($ali_dirname);
    while (my $ali_fname = readdir($AliDir)) {
	next if ($ali_fname !~ /\.afa$/);
	my $Grep = OpenSystemCommand("grep '>' \"$ali_dirname$ali_fname\" | wc -l |");
	my $grep_line = <$Grep>;
	$grep_line =~ /(\d+)/;
	$total_seqs += $1;
	close($Grep);
    }
    closedir($AliDir);

    $MethodToCount{'Unmapped'} = $total_seqs - $total_mapped;

    my $longest_method_len = length('BLAT+Spaln'); # CHEATER!
    my $longest_count_len = length($total_seqs);

    print "\n $species\n";
    foreach my $map_method (sort keys %MethodToCount) {

	my $count = $MethodToCount{$map_method};
	my $pct = int(10000.0 * $count / $total_seqs) / 100.0;

	while (length($map_method) < $longest_method_len) {
	    $map_method = $map_method.' ';
	}

	while (length($count) < $longest_count_len) {
	    $count = ' '.$count;
	}

	if ($pct !~ /\.\d/) {
	    $pct = $pct.'.00';
	} elsif ($pct !~ /\.\d\d$/) {
	    $pct = $pct.'0';
	}
	
	while (length($pct) < 6) {
	    $pct = ' '.$pct;
	}
	
	print " - $map_method  $count ($pct%)\n";

    }

    my $total = 'Total';
    while (length($total) < $longest_method_len) {
	$total = $total.' ';
    }
    print "   $total  $total_seqs\n";
    
}
print "\n";


1;


# EOF
