# Supplementary material for: Mirage2’s high-quality spliced protein-to-genome mappings produce accurate multiple-sequence alignments of isoforms
Source: PLoS One. 2023 May 8;18(5):e0285225. doi: 10.1371/journal.pone.0285225 (PMC10166558; doi:10.1371/journal.pone.0285225)
Supplement: S1 File — (ZIP) [file pone.0285225.s001.zip › S1 File/scripts/tool-comparisons/Extract-MSA-Diffs.pl]

#!/usr/bin/env perl
use warnings;
use strict;
use POSIX;

sub ScriptDir { return './' if ($0 !~ /\//); $0 =~ /^(.*\/)[^\/]+$/; return $1; }
use lib ScriptDir();
use bureaucracy;


if (@ARGV != 1) {
    die "\n  USAGE: ./Extract-MSA-Diffs.pl [IntraSpecies-Tool-Comparisons.out]\n\n";
}

my $InFile = OpenInputFile($ARGV[0]);

my $outdir_name = 'MSA-Difference-CSVs';
if (DirectoryExists($outdir_name)) {
    RemoveDirectory($outdir_name);
}
$outdir_name = CreateDirectory($outdir_name);

my %SpeciesToDirName;
my $gene_name;
my $species;
my $mirage_msa_len;
my $mirage_pct_id;
while (my $line = <$InFile>) {

    $line =~ s/\n|\r//g;
    next if (!$line);

    if ($line =~ /^(\S+)/) {
	$gene_name = $1;
	next;
    }

    if ($line =~ /^\s+(\S+)$/) {
	$species = $1;
	my $species_dir_name = $outdir_name.$species;
	if (!(-d $species_dir_name)) {
	    $species_dir_name = CreateDirectory($species_dir_name);
	    $SpeciesToDirName{$species} = $species_dir_name;
	}
	$mirage_msa_len = 0;
	next;
    }

    if ($line =~ /\- (\S+)\s*: \d+\/(\d+) \(([^\%]+)\%/) {

	my $tool_name = $1;
	my $msa_len = $2;
	my $pct_id = $3;

	if ($tool_name eq 'Mirage2') {
	    $mirage_msa_len = $msa_len;
	    $mirage_pct_id = $pct_id;
	    next;
	}

	my $abs_diff = $mirage_msa_len - $msa_len;
	my $ext_factor = int(100.0 * $msa_len / $mirage_msa_len) / 100.0;
	my $pct_id_diff = int(10.0 * ($pct_id - $mirage_pct_id)) / 10.0;

	my $OutFile = AppendToOutputFile($SpeciesToDirName{$species}.$tool_name.'-char-count');
	print $OutFile "$gene_name $abs_diff\n";
	close($OutFile);

	$OutFile = AppendToOutputFile($SpeciesToDirName{$species}.$tool_name.'-mirage-ext-factor');
	print $OutFile "$gene_name $ext_factor\n";
	close($OutFile);

	$OutFile = AppendToOutputFile($SpeciesToDirName{$species}.$tool_name.'-mirage-pct-id-improvement');
	print $OutFile "$gene_name $pct_id_diff\n";
	close($OutFile);

    } elsif ($line =~ /\- (\S+)\s*: (.*)$/) {

	my $tool_name = $1;
	my $error_type = $2;
	
	my $OutFile = AppendToOutputFile($SpeciesToDirName{$species}.$tool_name.'-errors');
	print $OutFile "$gene_name ($error_type)\n";
	close($OutFile);

    } else {
	print "\n  UNEXPECTED FORMAT?! ($line)\n\n";
    }
    
}
close($InFile);


1; # EOF
