# Supplementary material for: Mirage2’s high-quality spliced protein-to-genome mappings produce accurate multiple-sequence alignments of isoforms
Source: PLoS One. 2023 May 8;18(5):e0285225. doi: 10.1371/journal.pone.0285225 (PMC10166558; doi:10.1371/journal.pone.0285225)
Supplement: S1 File — (ZIP) [file pone.0285225.s001.zip › S1 File/scripts/tool-comparisons/Add-Inter-To-CSVs-Dir.pl]

#!/usr/bin/env perl
use warnings;
use strict;
use POSIX;

sub ScriptDir { return './' if ($0 !~ /\//); $0 =~ /^(.*\/)[^\/]+$/; return $1; }
use lib ScriptDir();
use bureaucracy;


if (@ARGV != 2) {
    die "\n  USAGE: ./Add-Inter-To-CSVs-Dir.pl [Interspecies-Length-Comps.csv] [Interspecies-PctID-Comps.csv]\n\n";
}

my $dirname = CreateDirectory(ConfirmDirectory('MSA-Difference-CSVs').'Interspecies');

my $LensOut = OpenOutputFile($dirname.'Length-Compaction-Factors.csv');
print $LensOut "gene,Clustal-Omega,Mafft,Muscle\n";

my $LensIn = OpenInputFile($ARGV[0]);
my $header = <$LensIn>;
while (my $line = <$LensIn>) {
    $line =~ s/\n|\r//g;
    next if (!$line);
    my @Data = split(/\,/,$line);
    print $LensOut "$Data[0]";
    my $mirage_len = $Data[1];
    for (my $i=2; $i<scalar(@Data); $i++) {
	print $LensOut ",";
	if ($Data[$i]) {
	    my $compaction = int(100.0 * $Data[$i] / $mirage_len) / 100.0;
	    print $LensOut "$compaction";
	}
    }
    print $LensOut "\n";
}
close($LensIn);
close($LensOut);

my $PctsOut = OpenOutputFile($dirname.'Percents-ID-Decrease.csv');
print $PctsOut "gene,Clustal-Omega,Mafft,Muscle\n";

my $PctsIn = OpenInputFile($ARGV[1]);
$header = <$PctsIn>;
while (my $line = <$PctsIn>) {
    $line =~ s/\n|\r//g;
    next if (!$line);
    my @Data = split(/\,/,$line);
    print $PctsOut "$Data[0]";
    my $mirage_pct = $Data[1];
    for (my $i=2; $i<scalar(@Data); $i++) {
	print $PctsOut ",";
	if ($Data[$i]) {
	    my $pct_decrease = int(10.0 * ($Data[$i] - $mirage_pct)) / 10.0;
	    print $PctsOut "$pct_decrease";
	}
    }
    print $PctsOut "\n";
}
close($PctsIn);
close($PctsOut);


1;


# EOF
