# Supplementary material for: Mirage2’s high-quality spliced protein-to-genome mappings produce accurate multiple-sequence alignments of isoforms
Source: PLoS One. 2023 May 8;18(5):e0285225. doi: 10.1371/journal.pone.0285225 (PMC10166558; doi:10.1371/journal.pone.0285225)
Supplement: S1 File — (ZIP) [file pone.0285225.s001.zip › S1 File/scripts/tool-comparisons/Make-Diffs-Violinable.pl]

#!/usr/bin/env perl
use warnings;
use strict;
use POSIX;

sub ScriptDir { return './' if ($0 !~ /\//); $0 =~ /^(.*\/)[^\/]+$/; return $1; }
use lib ScriptDir();
use bureaucracy;

sub WriteDataToFile;


if (@ARGV != 1) {
    die "\n  USAGE: ./Make-Diffs-Violinable.pl [MSA-Difference-CSVs]\n\n";
}

my %GeneToLengthData;
my %GeneToPctIDData;


my $in_dir_name = ConfirmDirectory($ARGV[0]);
my $InDir = OpenDirectory($in_dir_name);
while (my $species = readdir($InDir)) {

    next if ($species =~ /^\./);
    next if (!DirectoryExists($in_dir_name.$species));
    $species =~ s/\/$//;

    my $species_dir_name = ConfirmDirectory($in_dir_name.$species);
    my $SpeciesDir = OpenDirectory($species_dir_name);

    while (my $filename = readdir($SpeciesDir)) {

        next if ($filename !~ /^([^\-]+)\-mirage/);
        my $toolname = $1;

	my $hash_ref = \%GeneToPctIDData;
	if ($filename =~ /factor$/) {
	    $hash_ref = \%GeneToLengthData;
	}
	
        my $InFile = OpenInputFile($species_dir_name.$filename);
        while (my $line = <$InFile>) {
            $line =~ s/\n|\r//g;
            if ($line =~ /^(\S+)\s+(\S+)$/) {
		my $gene = $1;
                my $datum = $toolname.':'.$2;
		if (${$hash_ref}{$gene}) {
		    ${$hash_ref}{$gene} = ${$hash_ref}{$gene}.'|'.$datum;
		} else {
		    ${$hash_ref}{$gene} = $datum;
		}
            }
        }
        close($InFile);

    }
    closedir($SpeciesDir);

    WriteDataToFile(\%GeneToPctIDData,$species_dir_name.'Percents-ID-Decrease.csv');
    WriteDataToFile(\%GeneToLengthData,$species_dir_name.'Length-Compaction-Factors.csv');

}
closedir($InDir);

1;

sub WriteDataToFile
{
    my $hash_ref = shift;
    my $file_out_name = shift;

    my %ToolToIndex;
    $ToolToIndex{'clustal'} = 1;
    $ToolToIndex{'mafft'}   = 2;
    $ToolToIndex{'muscle'}  = 3;
    
    my $OutFile = OpenOutputFile($file_out_name,1);
    print $OutFile "gene,Clustal-Omega,Mafft,Muscle\n";
    foreach my $gene (sort keys %{$hash_ref}) {

	my @Data;
	$Data[0] = $gene;
	$Data[1] = '';
	$Data[2] = '';
	$Data[3] = '';

	foreach my $datum (split(/\|/,${$hash_ref}{$gene})) {
	    $datum =~ /^(\S+)\:(\S+)$/;
	    $Data[$ToolToIndex{$1}] = $2;
	}
	
	print $OutFile "$Data[0],$Data[1],$Data[2],$Data[3]\n";

    }

    close($OutFile);

}


# EOF
