# Supplementary material for: Mirage2’s high-quality spliced protein-to-genome mappings produce accurate multiple-sequence alignments of isoforms
Source: PLoS One. 2023 May 8;18(5):e0285225. doi: 10.1371/journal.pone.0285225 (PMC10166558; doi:10.1371/journal.pone.0285225)
Supplement: S1 File — (ZIP) [file pone.0285225.s001.zip › S1 File/scripts/tool-comparisons/Compare-Interspecies-MSAs.pl]

#!/usr/bin/env perl
use warnings;
use strict;
use POSIX;

sub ScriptDir { return './' if ($0 !~ /\//); $0 =~ /^(.*\/)[^\/]+$/; return $1; }
use lib ScriptDir();
use bureaucracy;


sub GetPctsID;


if (@ARGV != 2) {
    die "\n  USAGE: Compare-Interspecies-MSAs.pl [Mirage-Results] [Alt-Tools-Dir]\n\n";
}


my $mirage_dirname = ConfirmDirectory(ConfirmDirectory($ARGV[0]).'Final-MSAs');
my $alt_tools_dirname = ConfirmDirectory($ARGV[1]);

my $clustal_dirname = ConfirmDirectory($alt_tools_dirname.'clustal/');
my $mafft_dirname = ConfirmDirectory($alt_tools_dirname.'mafft/');
my $muscle_dirname = ConfirmDirectory($alt_tools_dirname.'muscle/');


my %GeneToPctsID;
my %GeneToMSALengths;
GetPctsID($mirage_dirname,'mirage');
GetPctsID($clustal_dirname,'clustal');
GetPctsID($mafft_dirname,'mafft');
GetPctsID($muscle_dirname,'muscle');


my $PctFile = OpenOutputFile('Interspecies-PctID-Comps.csv',1);
my $LenFile = OpenOutputFile('Interspecies-Length-Comps.csv',1);
print $PctFile "Gene,Mirage2,Clustal-Omega,Mafft,Muscle\n";
print $LenFile "Gene,Mirage2,Clustal-Omega,Mafft,Muscle\n";
foreach my $gene (sort keys %GeneToPctsID) {

    print $PctFile "$gene";
    print $LenFile "$gene";

    my %ToolToPctID;
    foreach my $tool_pct_pair (split(/\|/,$GeneToPctsID{$gene})) {
	$tool_pct_pair =~ /^(\S+)\:(\S+)$/;
	$ToolToPctID{$1} = $2;
    }

    my %ToolToMSALengths;
    foreach my $tool_pct_pair (split(/\|/,$GeneToMSALengths{$gene})) {
	$tool_pct_pair =~ /^(\S+)\:(\S+)$/;
	$ToolToMSALengths{$1} = $2;
    }

    print $PctFile ",";
    print $LenFile ",";
    if ($ToolToPctID{'mirage'}) {
	print $PctFile "$ToolToPctID{'mirage'}";
	print $LenFile "$ToolToMSALengths{'mirage'}";
    }
    
    print $PctFile ",";
    print $LenFile ",";
    if ($ToolToPctID{'clustal'}) {
	print $PctFile "$ToolToPctID{'clustal'}";
	print $LenFile "$ToolToMSALengths{'clustal'}";
    }
    
    print $PctFile ",";
    print $LenFile ",";
    if ($ToolToPctID{'mafft'}) {
	print $PctFile "$ToolToPctID{'mafft'}";
	print $LenFile "$ToolToMSALengths{'mafft'}";
    }
    
    print $PctFile ",";
    print $LenFile ",";
    if ($ToolToPctID{'muscle'}) {
	print $PctFile "$ToolToPctID{'muscle'}";
	print $LenFile "$ToolToMSALengths{'muscle'}";
    }
    
    print $PctFile "\n";
    print $LenFile "\n";
    
}
close($PctFile);
close($LenFile);


1;


sub GetPctsID
{
    my $dirname = shift;
    my $tool = shift;

    my $Dir = OpenDirectory($dirname);
    while (my $fname = readdir($Dir)) {

	next if ($fname !~ /(\S+)\.afa/);
	my $gene = $1;

	my $InFile = OpenInputFile($dirname.$fname);
	my @MSA;
	my $num_seqs = -1;
	my $msa_len = 0;
	while (my $line = <$InFile>) {
	    $line =~ s/\n|\r//g;
	    if ($line =~ /\>/) {
		$num_seqs++;
		$msa_len = 0;
	    } elsif ($line) {
		foreach my $char (split(//,uc($line))) {
		    $MSA[$num_seqs][$msa_len++] = $char;
		}
	    }
	}
	$num_seqs++;
	close($InFile);

	if ($num_seqs == 0 || $msa_len == 0) {
	    next;
	}

	my $num_matches = 0;
	for (my $j=0; $j<$msa_len; $j++) {
	    my %Chars;
	    for (my $i=0; $i<$num_seqs; $i++) {
		$Chars{$MSA[$i][$j]} = 1 if ($MSA[$i][$j] =~ /[A-Z]/);
	    }
	    $num_matches++ if (scalar(keys %Chars) == 1);
	}

	my $pct_id = int(1000.0 * $num_matches / $msa_len) / 10.0;

	if ($GeneToPctsID{$gene}) {
	    $GeneToPctsID{$gene} = $GeneToPctsID{$gene}.'|'.$tool.':'.$pct_id;
	    $GeneToMSALengths{$gene} = $GeneToMSALengths{$gene}.'|'.$tool.':'.$msa_len;
	} else {
	    $GeneToPctsID{$gene} = $tool.':'.$pct_id;
	    $GeneToMSALengths{$gene} = $tool.':'.$msa_len;
	}

    }
    close($Dir);

}


# EOF
