# Supplementary material for: Mirage2’s high-quality spliced protein-to-genome mappings produce accurate multiple-sequence alignments of isoforms
Source: PLoS One. 2023 May 8;18(5):e0285225. doi: 10.1371/journal.pone.0285225 (PMC10166558; doi:10.1371/journal.pone.0285225)
Supplement: S1 File — (ZIP) [file pone.0285225.s001.zip › S1 File/scripts/tool-comparisons/Compare-Intraspecies-MSAs.pl]

#!/usr/bin/env perl
use warnings;
use strict;
use POSIX;

sub GetThisDir { my $this_dir = $0; $this_dir =~ s/\/[^\/]+$/\//; return $this_dir; }
use lib GetThisDir();
use bureaucracy;


if (@ARGV != 2) {
    die "\n  USAGE: Compare-Intraspecies-MSAs.pl [Mirage-Results/Species-MSAs] [Speciated-Alt-Results]\n\n";
}


#my $mirage_dir_name = ConfirmDirectory($ARGV[0]);
my $mirage_all_species_dir_name = ConfirmDirectory($ARGV[0]);

my $alt_head_dir_name = ConfirmDirectory($ARGV[1]);
my $AltHeadDir = OpenDirectory($alt_head_dir_name);

my $longest_tool_name_length = 7; # Mirage2

my %ToolNameToDir;
while (my $tool_name = readdir($AltHeadDir)) {

    next if ($tool_name =~ /^\./);

    $tool_name =~ s/\/$//;
    my $tool_dir_name = $alt_head_dir_name.$tool_name.'/';

    # Just in case I store some files in that head directory...
    next if (!(-d $tool_dir_name));
    
    $ToolNameToDir{$tool_name} = $tool_dir_name;

    $longest_tool_name_length = length($tool_name) if (length($tool_name) > $longest_tool_name_length);
    
}
closedir($AltHeadDir);


#my $mirage_all_species_dir_name = ConfirmDirectory($mirage_dir_name.'Species-MSAs');
my $MirageSpeciesDir = OpenDirectory($mirage_all_species_dir_name);

my %SpeciesToDirNameList;
while (my $species = readdir($MirageSpeciesDir)) {

    next if ($species =~ /^\./);
    $species =~ s/\/$//;

    my $mirage_species_dir_name = ConfirmDirectory($mirage_all_species_dir_name.$species.'/alignments/');

    $SpeciesToDirNameList{$species} = 'Mirage2:'.$mirage_species_dir_name;
    foreach my $alt_tool_name (keys %ToolNameToDir) {

	my $alt_tool_species_dir_name = $ToolNameToDir{$alt_tool_name}.$species.'/';
	
	if (-d $alt_tool_species_dir_name) {
	    $SpeciesToDirNameList{$species} =
		$SpeciesToDirNameList{$species}.'|'.$alt_tool_name.':'.$alt_tool_species_dir_name;
	} else {
	    print "\n  WARNING!  MSA tool '$alt_tool_name' has no alignments for species '$species'!\n\n";
	}
	
    }
    
}
closedir($MirageSpeciesDir);

my %GeneToSpeciesToolResults;
foreach my $species (sort keys %SpeciesToDirNameList) {

    my @ToolNames;
    my @ToolDirNames;
    my $num_tools = 0;
    foreach my $tool_dir_pair (split(/\|/,$SpeciesToDirNameList{$species})) {
	$tool_dir_pair =~ /^([^\:]+)\:(\S+)$/;
	$ToolNames[$num_tools] = $1;
	$ToolDirNames[$num_tools] = $2;
	$num_tools++;
    }

    my $lead_tool_dirname = $ToolDirNames[0]; # Psst, this is Mirage2!
    my $LeadToolDir = OpenDirectory($lead_tool_dirname);

    while (my $afa_name = readdir($LeadToolDir)) {

	next if ($afa_name !~ /^(\S+)\.afa$/);
	my $gene = $1;

	my $hash_val_str = '';

	for (my $tool_id=0; $tool_id<$num_tools; $tool_id++) {

	    my $tool_name = $ToolNames[$tool_id];
	    my $tool_afa_name = $ToolDirNames[$tool_id].$afa_name;

	    $hash_val_str = $hash_val_str.'|'.$species.'/'.$tool_name.'/';

	    if (!(-e $tool_afa_name)) {
		$hash_val_str = $hash_val_str.'no-afa';
		next;
	    }

	    my $ToolAFA = OpenInputFile($tool_afa_name);
	    my @MSA;
	    my $msa_length = 0;
	    my $num_seqs   = -1;
	    while (my $line = <$ToolAFA>) {

		$line =~ s/\n|\r//g;
		next if (!$line);

		if ($line =~ /^\>/) {
		    $msa_length = 0;
		    $num_seqs++;
		} else {
		    foreach my $char (split(//,uc($line))) {
			$MSA[$num_seqs][$msa_length] = $char;
			$msa_length++;
		    }
		}

	    }
	    $num_seqs++;
	    close($ToolAFA);

	    if ($num_seqs == 0 || $msa_length == 0) {
		print "\n  Warning: Tool '$tool_name' has a bad .afa file for gene '$gene' in species '$species' ($tool_afa_name)\n\n";
		$hash_val_str = $hash_val_str.'bad-afa';
		next;
	    }
	    
	    my $num_id_cols = 0;
	    my $true_msa_len = 0; # Accounting for Mirage2's splice columns
	    for (my $col = 0; $col < $msa_length; $col++) {

		my $row = 0;

		next if ($MSA[$row][$col] eq '*');
		while ($MSA[$row][$col] eq '-' && $row < $num_seqs) {
		    $row++;
		}

		if ($row == $num_seqs) {
		    print "\n  Warning: Tool '$tool_name' has a character-less column in $tool_afa_name (column no. $col\+1...)\n\n";
		    next;
		}

		my $check_char = $MSA[$row][$col];
		my $is_id_col = 1;
		$row++;
		while ($row < $num_seqs) {
		    if ($MSA[$row][$col] ne '-' && $MSA[$row][$col] ne $check_char) {
			$is_id_col = 0;
			last;
		    }
		    $row++;
		}

		$num_id_cols += $is_id_col;
		$true_msa_len++;

	    }

	    $hash_val_str = $hash_val_str.$num_id_cols.'/'.$true_msa_len;
	    
	}

	if ($GeneToSpeciesToolResults{$gene}) {
	    $GeneToSpeciesToolResults{$gene} = $GeneToSpeciesToolResults{$gene}.$hash_val_str;
	} else {
	    $hash_val_str =~ s/^\|//;
	    $GeneToSpeciesToolResults{$gene} = $hash_val_str;
	}
	
    }
    
}


my $OutFile = OpenOutputFile('Intraspecies-Tool-Comparison.out',1);
foreach my $gene (sort keys %GeneToSpeciesToolResults) {

    print $OutFile "$gene\n";

    my %ToolResultsBySpecies;
    foreach my $result (split(/\|/,$GeneToSpeciesToolResults{$gene})) {

	$result =~ /^([^\/]+)\/(.+)$/;
	my $species = $1;
	my $results = $2;

	if ($ToolResultsBySpecies{$species}) {
	    $ToolResultsBySpecies{$species} = $ToolResultsBySpecies{$species}.'|'.$results;
	} else {
	    $ToolResultsBySpecies{$species} = $results;
	}
	
    }

    foreach my $species (sort keys %ToolResultsBySpecies) {

	print $OutFile "   $species\n";

	my %ToolToResult;
	foreach my $tool_result_pair (split(/\|/,$ToolResultsBySpecies{$species})) {

	    $tool_result_pair =~ /^([^\/]+)\/(\S+)/;
	    my $tool = $1;
	    my $result = $2;

	    $ToolToResult{$tool} = $result;
	    
	}

	foreach my $tool (sort keys %ToolToResult) {

	    my $result = $ToolToResult{$tool};

	    while (length($tool) < $longest_tool_name_length) {
		$tool = $tool.' ';
	    }
	    
	    print $OutFile "   - $tool:";
	    if ($result =~ /^(\d+)\/(\d+)$/) {

		my $num_id_cols = $1;
		my $msa_length = $2;

		my $pct_col_id = int(1000.0 * $num_id_cols / $msa_length) / 10.0;

		print $OutFile " $num_id_cols/$msa_length ($pct_col_id\% column identity)";
		
	    } elsif ($result eq 'no-afa') {
		print $OutFile " did not produce an .afa";

	    } elsif ($result eq 'bad-afa') {
		print $OutFile " produced an .afa with unexpected formatting";

	    } else {
		print $OutFile " had an unexpected error code? ($result)";
	    }

	    print $OutFile "\n";
	    
	}
	
    }

    print $OutFile "\n";
    
}
close($OutFile);

print "\n  Results in file 'Intraspecies-Tool-Comparison.out'\n\n";


1; # EOF
